# Supplementary material for: Impact of liver-specific survival motor neuron (SMN) depletion on central nervous system and peripheral tissue pathology
Source: eLife. 2025 Feb 20;13:RP99141. doi: 10.7554/eLife.99141 (PMC11841985; doi:10.7554/eLife.99141)
Supplement: Figure 1—source data 2. [file elife-99141-fig1-data2.zip]

Archive with 36 entries (30 files):
- Figure 1-Source data 2/
- __MACOSX/._Figure 1-Source data 2
- Figure 1-Source data 2/SMN Brain/
- __MACOSX/Figure 1-Source data 2/._SMN Brain
- Figure 1-Source data 2/.DS_Store
- __MACOSX/Figure 1-Source data 2/._.DS_Store
- Figure 1-Source data 2/SMN Liver/
- __MACOSX/Figure 1-Source data 2/._SMN Liver
- Figure 1-Source data 2/SMN Muscle/
- __MACOSX/Figure 1-Source data 2/._SMN Muscle
- Figure 1-Source data 2/SMN Pancreas/
- __MACOSX/Figure 1-Source data 2/._SMN Pancreas
- Figure 1-Source data 2/SMN SC/
- __MACOSX/Figure 1-Source data 2/._SMN SC
- Figure 1-Source data 2/SMN Brain/Tubulin 50kDa_Brain.tif
- __MACOSX/Figure 1-Source data 2/SMN Brain/._Tubulin 50kDa_Brain.tif
- Figure 1-Source data 2/SMN Brain/SMN ~40kDa_Brain.tif
- __MACOSX/Figure 1-Source data 2/SMN Brain/._SMN ~40kDa_Brain.tif
- Figure 1-Source data 2/SMN Liver/Tubulin 50kDa_Liver.tif
- __MACOSX/Figure 1-Source data 2/SMN Liver/._Tubulin 50kDa_Liver.tif
- Figure 1-Source data 2/SMN Liver/SMN ~40kDa_Liver.tif
- __MACOSX/Figure 1-Source data 2/SMN Liver/._SMN ~40kDa_Liver.tif
- Figure 1-Source data 2/SMN Muscle/SMN ~40kDa_Muscle.tif
- __MACOSX/Figure 1-Source data 2/SMN Muscle/._SMN ~40kDa_Muscle.tif
- Figure 1-Source data 2/SMN Muscle/Tubulin 50kDa_Muscle.tif
- __MACOSX/Figure 1-Source data 2/SMN Muscle/._Tubulin 50kDa_Muscle.tif
- Figure 1-Source data 2/SMN Pancreas/SMN_red Tubulin_green - Pancreas.tif
- __MACOSX/Figure 1-Source data 2/SMN Pancreas/._SMN_red Tubulin_green - Pancreas.tif
- Figure 1-Source data 2/SMN Pancreas/Tubulin 50kDa - Pancreas.tif
- __MACOSX/Figure 1-Source data 2/SMN Pancreas/._Tubulin 50kDa - Pancreas.tif
- Figure 1-Source data 2/SMN Pancreas/SMN ~40kDa_Pancreas .tif
- __MACOSX/Figure 1-Source data 2/SMN Pancreas/._SMN ~40kDa_Pancreas .tif
- Figure 1-Source data 2/SMN SC/Tubulin 50kDa_SC.tif
- __MACOSX/Figure 1-Source data 2/SMN SC/._Tubulin 50kDa_SC.tif
- Figure 1-Source data 2/SMN SC/SMN ~40kDa_SC.tif
- __MACOSX/Figure 1-Source data 2/SMN SC/._SMN ~40kDa_SC.tif
