# Supplementary material for: Impact of liver-specific survival motor neuron (SMN) depletion on central nervous system and peripheral tissue pathology
Source: eLife. 2025 Feb 20;13:RP99141. doi: 10.7554/eLife.99141 (PMC11841985; doi:10.7554/eLife.99141)
Supplement: Figure 2—source data 2. [file elife-99141-fig2-data2.zip]

Archive with 22 entries (18 files):
- Figure 2-Source data 2/
- __MACOSX/._Figure 2-Source data 2
- Figure 2-Source data 2/.DS_Store
- __MACOSX/Figure 2-Source data 2/._.DS_Store
- Figure 2-Source data 2/P62 ~62kDa/
- __MACOSX/Figure 2-Source data 2/._P62 ~62kDa
- Figure 2-Source data 2/Transferrin ~77kDa/
- __MACOSX/Figure 2-Source data 2/._Transferrin ~77kDa
- Figure 2-Source data 2/Heme Oxygenase ~33kDa/
- __MACOSX/Figure 2-Source data 2/._Heme Oxygenase ~33kDa
- Figure 2-Source data 2/P62 ~62kDa/P62 ~62kDa.tif
- __MACOSX/Figure 2-Source data 2/P62 ~62kDa/._P62 ~62kDa.tif
- Figure 2-Source data 2/P62 ~62kDa/Tubulin 50kDa.tif
- __MACOSX/Figure 2-Source data 2/P62 ~62kDa/._Tubulin 50kDa.tif
- Figure 2-Source data 2/Transferrin ~77kDa/Transferrin ~77 kDa.tif
- __MACOSX/Figure 2-Source data 2/Transferrin ~77kDa/._Transferrin ~77 kDa.tif
- Figure 2-Source data 2/Transferrin ~77kDa/Tubulin-50kDa.tif
- __MACOSX/Figure 2-Source data 2/Transferrin ~77kDa/._Tubulin-50kDa.tif
- Figure 2-Source data 2/Heme Oxygenase ~33kDa/Heme Oxygenase ~33kDa.tif
- __MACOSX/Figure 2-Source data 2/Heme Oxygenase ~33kDa/._Heme Oxygenase ~33kDa.tif
- Figure 2-Source data 2/Heme Oxygenase ~33kDa/Tubulin 50kDa.tif
- __MACOSX/Figure 2-Source data 2/Heme Oxygenase ~33kDa/._Tubulin 50kDa.tif
